# Supplementary material for: Benchmarking Photon-Counting Computed Tomography Angiography Against Invasive Assessment of Coronary Stenosis: Implications for Severely Calcified Coronaries
Source: JACC Cardiovasc Imaging. Author manuscript; Available in PMC 2025 Dec 1. (PMC7618422; doi:10.1016/j.jcmg.2024.11.005)
Supplement: Supplementary Material [file EMS210953-supplement-Supplementary_Material.zip]

Archive with 2 entries (2 files):
- 1-s2.0-S1936878X25000269-mmc2.docx
- 1-s2.0-S1936878X25000269-mmc1.docx
